# Supplementary material for: The Effect of the Menstrual Cycle and Oral Contraceptive Cycle on Muscle Performance and Perceptual Measures
Source: Int J Environ Res Public Health. 2021 Oct 9;18(20):10565. doi: 10.3390/ijerph182010565 (PMC8536049; doi:10.3390/ijerph182010565)
Supplement: Supplementary file 1 [file ijerph-18-10565-s001.zip]

Archive with 1 entries (1 files):
- ijerph-1384709-supplementary.pdf
